# Supplementary material for: ﻿Two new species of Hedyotis L. (Rubiaceae) from Yunnan and Guangxi, China
Source: PhytoKeys. 2025 Sep 24;263:135–49. doi: 10.3897/phytokeys.263.163043 (PMC12489492; doi:10.3897/phytokeys.263.163043)
Supplement: XML Treatment for Hedyotis jinghongensis [file phytokeys.263.163043-treatment1.xml]

<!DOCTYPE tp:taxon-treatment
  PUBLIC "-//TaxonX//DTD Taxonomic Treatment Publishing DTD v0 20100105//EN" "tax-treatment-NSO.dtd">
<tp:taxon-treatment xmlns:tp="http://www.plazi.org/taxpub"><tp:treatment-meta><kwd-group><label>Taxon classification</label><kwd>
                <named-content content-type="kingdom">Plantae</named-content>
              </kwd><kwd>
                <named-content content-type="order">Gentianales</named-content>
              </kwd><kwd>
                <named-content content-type="family">Rubiaceae</named-content>
              </kwd></kwd-group><mixed-citation publication-type="journal"><person-group><name><surname>Xu</surname><given-names>Yi-Da</given-names></name><name><surname>Yuan</surname><given-names>Ming-Deng</given-names></name><name><surname>Wang</surname><given-names>Rui-Jiang</given-names></name></person-group><article-title>﻿Two new species of <italic><tp:taxon-name><tp:taxon-name-part taxon-name-part-type="genus" reg="Hedyotis">Hedyotis</tp:taxon-name-part></tp:taxon-name></italic> L. (<tp:taxon-name><tp:taxon-name-part taxon-name-part-type="family">Rubiaceae</tp:taxon-name-part></tp:taxon-name>) from Yunnan and Guangxi, China</article-title><source>PhytoKeys</source><day>24</day><month>09</month><year>2025</year><volume>263</volume><fpage>135</fpage><lpage>149</lpage><pub-id pub-id-type="doi">10.3897/phytokeys.263.163043</pub-id></mixed-citation></tp:treatment-meta><tp:nomenclature><label>﻿1.</label><tp:taxon-name><object-id xmlns:xlink="http://www.w3.org/1999/xlink" content-type="arpha" xlink:type="simple">5616C4CD-FAFD-5A2A-956B-2163E809C8AD</object-id>
              <tp:taxon-name-part taxon-name-part-type="genus" reg="Hedyotis">Hedyotis</tp:taxon-name-part>
              <tp:taxon-name-part taxon-name-part-type="species" reg="jinghongensis">jinghongensis</tp:taxon-name-part>
              <object-id xmlns:xlink="http://www.w3.org/1999/xlink" content-type="ipni" xlink:type="simple">urn:lsid:ipni.org:names:77369658-1</object-id>
            </tp:taxon-name><tp:taxon-authority>M.D.Yuan &amp; R.J.Wang</tp:taxon-authority><tp:taxon-status xmlns:xlink="http://www.w3.org/1999/xlink" xlink:type="simple">sp. nov.</tp:taxon-status><xref ref-type="fig" rid="F2">Figs 2</xref><xref ref-type="fig" rid="F3">, 3</xref></tp:nomenclature><tp:treatment-sec sec-type="material" id="SECID0E6GBG"><title>Type.</title><p>CHINA • From Yunnan Province: Dai Autonomous Prefecture of Xishuangbanna, Jinghong City, Jinuo Town, roadside, under thick forest, <named-content xmlns:xlink="http://www.w3.org/1999/xlink" content-type="dwc:verbatimCoordinates" xlink:type="simple"><named-content content-type="geo-json" specific-use="{&#34;type&#34;:&#34;Point&#34;,&#34;coordinates&#34;:[101.072544,21.980636]}" id="NCID0EIHBG" xlink:type="simple">21°58'50.29"N, 101°04'21.16"E</named-content></named-content>, ca. 1288 m a.s.l., flowering, short-styled flower, 31 July 2019, <italic>Xin-Xin Zhou, Guo-Bin Jiang &amp; Ming-Deng Yuan 1406</italic> (holotype: <named-content xmlns:xlink="http://www.w3.org/1999/xlink" content-type="dwc:institutional_code" xlink:title="South China Botanical Garden, Chinese Academy of Sciences" xlink:href="http://grbio.org/institution/south-china-botanical-garden" xlink:type="simple">IBSC</named-content> [0858378]; isotype <named-content xmlns:xlink="http://www.w3.org/1999/xlink" content-type="dwc:institutional_code" xlink:title="South China Botanical Garden, Chinese Academy of Sciences" xlink:href="http://grbio.org/institution/south-china-botanical-garden" xlink:type="simple">IBSC</named-content> [0858377]).</p><fig id="F2" position="float" orientation="portrait"><object-id xmlns:xlink="http://www.w3.org/1999/xlink" content-type="doi" xlink:type="simple">10.3897/phytokeys.263.163043.figure2</object-id><object-id xmlns:xlink="http://www.w3.org/1999/xlink" content-type="arpha" xlink:type="simple">C05A9A68-6AEE-5D95-BF0B-A476EE06D59F</object-id><label>Figure 2.</label><caption><p><italic><tp:taxon-name><tp:taxon-name-part taxon-name-part-type="genus" reg="Hedyotis">Hedyotis</tp:taxon-name-part> <tp:taxon-name-part taxon-name-part-type="species" reg="jinghongensis">jinghongensis</tp:taxon-name-part></tp:taxon-name></italic>. (A–D, H, I from Ming-Deng Yuan et al. 1406; E, G from Yan-Xiong Gong G38; F, J, K from Xin-Xin Zhou 5469). A. Habit; B. Abaxial (above) and adaxial (below) sides of leaf blade; C. Tetragonal stem (right) and transverse section (left); D. Stipule; E. Individual; F. Infructescences; G. Long-styled flower; H. Short-styled flower; I. Longitudinal section of short-styled flower; J. Dehisced capsules; K. Seeds.</p></caption><graphic xmlns:xlink="http://www.w3.org/1999/xlink" xlink:href="phytokeys-263-135_article-163043__-g002.jpg" position="float" orientation="portrait" xlink:type="simple" id="oo_1423424.jpg"><uri content-type="original_file" xlink:type="simple">https://binary.pensoft.net/fig/1423424</uri></graphic></fig></tp:treatment-sec><tp:treatment-sec sec-type="diagnosis" id="SECID0EPIBG"><title>Diagnosis.</title><p>The new species is similar to <italic><tp:taxon-name><tp:taxon-name-part taxon-name-part-type="genus" reg="Hedyotis">H.</tp:taxon-name-part> <tp:taxon-name-part taxon-name-part-type="species" reg="communis">communis</tp:taxon-name-part></tp:taxon-name></italic> W.C.<xref ref-type="bibr" rid="B15">Ko (1974</xref>: 578) and <italic><tp:taxon-name><tp:taxon-name-part taxon-name-part-type="genus" reg="Hedyotis">H.</tp:taxon-name-part> <tp:taxon-name-part taxon-name-part-type="species" reg="interrupta">interrupta</tp:taxon-name-part></tp:taxon-name></italic> G.B.Jiang &amp; R.J.Wang (2021) in having lanceolate to narrowly lanceolate leaves and triangular stipules, but it differs from <italic><tp:taxon-name><tp:taxon-name-part taxon-name-part-type="genus" reg="Hedyotis">H.</tp:taxon-name-part> <tp:taxon-name-part taxon-name-part-type="species" reg="communis">communis</tp:taxon-name-part></tp:taxon-name></italic> by having obvious tetragonal stem, smaller leaves, stipules marginally with 3–6 colleter-tipped linear lobes on each side, and short inflorescences with small flowers (Table <xref ref-type="table" rid="T2">2</xref>). It is also distinguished from <italic><tp:taxon-name><tp:taxon-name-part taxon-name-part-type="genus" reg="Hedyotis">H.</tp:taxon-name-part> <tp:taxon-name-part taxon-name-part-type="species" reg="interrupta">interrupta</tp:taxon-name-part></tp:taxon-name></italic> by having small leaves, stipules marginally with 3–6 colleter-tipped linear lobes on each side, and short inflorescences (Table <xref ref-type="table" rid="T2">2</xref>).</p><table-wrap id="T2" position="float" orientation="portrait"><label>Table 2.</label><caption><p>Morphological comparison among <italic><tp:taxon-name><tp:taxon-name-part taxon-name-part-type="genus" reg="Hedyotis">Hedyotis</tp:taxon-name-part> <tp:taxon-name-part taxon-name-part-type="species" reg="jinghongensis">jinghongensis</tp:taxon-name-part></tp:taxon-name></italic>, <italic><tp:taxon-name><tp:taxon-name-part taxon-name-part-type="genus" reg="Hedyotis">H.</tp:taxon-name-part> <tp:taxon-name-part taxon-name-part-type="species" reg="communis">communis</tp:taxon-name-part></tp:taxon-name></italic>, and <italic><tp:taxon-name><tp:taxon-name-part taxon-name-part-type="genus" reg="Hedyotis">H.</tp:taxon-name-part> <tp:taxon-name-part taxon-name-part-type="species" reg="interrupta">interrupta</tp:taxon-name-part></tp:taxon-name></italic>.</p></caption><table id="TID0EK3AI" rules="all"><tbody><tr><th rowspan="1" colspan="1">Characters</th><th rowspan="1" colspan="1">
                      <italic>
                        <tp:taxon-name><tp:taxon-name-part taxon-name-part-type="genus" reg="Hedyotis">H.</tp:taxon-name-part> <tp:taxon-name-part taxon-name-part-type="species" reg="jinghongensis">jinghongensis</tp:taxon-name-part></tp:taxon-name>
                      </italic>
                    </th><th rowspan="1" colspan="1">
                      <italic>
                        <tp:taxon-name><tp:taxon-name-part taxon-name-part-type="genus" reg="Hedyotis">H.</tp:taxon-name-part> <tp:taxon-name-part taxon-name-part-type="species" reg="communis">communis</tp:taxon-name-part></tp:taxon-name>
                      </italic>
                    </th><th rowspan="1" colspan="1">
                      <italic>
                        <tp:taxon-name><tp:taxon-name-part taxon-name-part-type="genus" reg="Hedyotis">H.</tp:taxon-name-part> <tp:taxon-name-part taxon-name-part-type="species" reg="interrupta">interrupta</tp:taxon-name-part></tp:taxon-name>
                      </italic>
                    </th></tr><tr><td rowspan="1" colspan="1">Habit</td><td rowspan="1" colspan="1">herbs, 15–60 (–80) cm tall</td><td rowspan="1" colspan="1">subshrubs or herbs, to 1.5 m tall</td><td rowspan="1" colspan="1">subshrubs or herbs, to 1.5 m tall</td></tr><tr><td rowspan="1" colspan="1">Stem</td><td rowspan="1" colspan="1">tetragonal, narrowly winged</td><td rowspan="1" colspan="1">terete</td><td rowspan="1" colspan="1">tetragonal, winged</td></tr><tr><td rowspan="1" colspan="1">Petiole length (mm)</td><td rowspan="1" colspan="1">2.0–5.0</td><td rowspan="1" colspan="1">subsessile</td><td rowspan="1" colspan="1">1.5–4.0</td></tr><tr><td rowspan="1" colspan="1">Leaf size (cm)</td><td rowspan="1" colspan="1">2.5–9.0 × 0.7–2.0</td><td rowspan="1" colspan="1">10–15 × 1.5–2.0</td><td rowspan="1" colspan="1">9.0–17.0 × 2.0–5.0</td></tr><tr><td rowspan="1" colspan="1">Leaf shape</td><td rowspan="1" colspan="1">lanceolate to narrowly lanceolate</td><td rowspan="1" colspan="1">narrowly elliptic-oblong or elliptic</td><td rowspan="1" colspan="1">oblong to lanceolate</td></tr><tr><td rowspan="1" colspan="1">Stipule</td><td rowspan="1" colspan="1">triangular to narrowly triangular, marginally with 3–6 colleter-tipped linear lobes on each side</td><td rowspan="1" colspan="1">triangular to narrowly triangular, setose at margin</td><td rowspan="1" colspan="1">broadly triangular, marginally with 8–10 colleter-tipped teeth</td></tr><tr><td rowspan="1" colspan="1">Inflorescence</td><td rowspan="1" colspan="1">terminal and axillary on lateral branches, cyme or compound cymose</td><td rowspan="1" colspan="1">axillary, 7.0–24 cm long, compound-cymose to paniculate</td><td rowspan="1" colspan="1">axillary, 3.0–10.0 cm long, compound-cymose to paniculate</td></tr><tr><td rowspan="1" colspan="1">Length of Corolla tube (mm)</td><td rowspan="1" colspan="1">1.7–2.0</td><td rowspan="1" colspan="1">4.5–5.0</td><td rowspan="1" colspan="1">5.0–6.0</td></tr><tr><td rowspan="1" colspan="1">Capsules</td><td rowspan="1" colspan="1">subglobose, 1.5–2.0 × 2.0–2.5 mm</td><td rowspan="1" colspan="1">obovoid or subglobose, 2.0–3.0 mm in diameter</td><td rowspan="1" colspan="1">ellipsoid to subglobose, 1.5–2.0 mm in diameter</td></tr></tbody></table></table-wrap></tp:treatment-sec><tp:treatment-sec sec-type="description" id="SECID0EBRBG"><title>Description.</title><p>Perennial herbs, erect, 15–60 (–80) cm tall. <bold><italic>Stem</italic></bold> tetragonal, narrowly winged, branched mostly at the upper part, glabrous. <bold><italic>Leaves</italic></bold> opposite, petioles 2.0–5.0 mm long, glabrous; blade 2.5–9.0 × 0.7–2.0 cm, lanceolate to narrowly lanceolate, apex acuminate to caudate acuminate, base cuneate, blade papyraceous, light green adaxially and grayish green abaxially, glabrous on both sides; midrib depressed adaxially and prominent abaxially, secondary veins 3–7 on each side, distinct on both sides. <bold><italic>Stipules</italic></bold> interpetiolar, 5.0–10 mm long, triangular to narrowly triangular, marginally with 3–6 colleter-tipped linear lobes on each side, glabrous. <bold><italic>Inflorescences</italic></bold> terminal and axillary on lateral branches, 5–20 flowered, cyme or compound cymose; peduncles 0.5–3.0 cm long, tetragonal, narrowly winged, glabrous; bracts 2.0–12.0 mm long, lanceolate or linear. <bold><italic>Flowers</italic></bold> heterostylous, pedicels 0–2.0 mm long. <bold><italic>Hypanthium</italic></bold> ca. 1.0 mm long, campanulate, glabrous; sepals 4, 1.0–1.2 mm long, narrowly triangular, glabrous. <bold><italic>Corolla</italic></bold> tubular, white; tube 1.7–2.0 mm long, densely pubescent at throat adaxially, glabrous abaxially; lobes 4, 1.8–2.0 mm long, oblong-lanceolate, glabrous abaxially, and pubescence adaxially. Stigma bilobed, ca. 0.5 mm long, clavate. Ovary 2-celled, ovules numerous on axile placentas. Stamens 4, anthers ca. 0.8 mm long, oblong-linear. <bold><italic>Long-styled flowers</italic></bold>: corolla tube ca. 2.0 mm long; stamens included, adnate to the middle of corolla tube; filaments ca. 0.8 mm long; styles ca. 3.3 mm long, stigma exserted. <bold><italic>Short-styled flowers</italic></bold>: corolla tube ca. 1.7 mm long; stamens included, adnate to throat of corolla tube; filaments ca. 1.2 mm long, anthers exserted; styles ca. 2.8 mm long, stigma included or slightly exserted. <bold><italic>Fruits</italic></bold> capsular, 1.5–2.0 × 2.0–2.5 mm, subglobose, sepals persistent, glabrous, dehiscent at apex and then septicidally along the ventral suture. <bold><italic>Seeds</italic></bold> ca. 0.5 mm long, numerous, angular, 0.4–0.6 mm long, testa black, reticulated.</p></tp:treatment-sec><tp:treatment-sec sec-type="phenology" id="SECID0EISBG"><title>Phenology.</title><p>Flowering and fruiting individuals were observed between June and December.</p></tp:treatment-sec><tp:treatment-sec sec-type="etymology" id="SECID0ENSBG"><title>Etymology.</title><p>The specific epithet refers to the type locality of this new species, Jinghong City, Dai Autonomous Prefecture of Xishuangbanna, Yunnan Province. Its Chinese name is “景洪耳草” (Jǐng Hóng Ěr Cǎo).</p></tp:treatment-sec><tp:treatment-sec sec-type="distribution" id="SECID0ESSBG"><title>Distribution and habitat.</title><p>Currently, <italic><tp:taxon-name><tp:taxon-name-part taxon-name-part-type="genus" reg="Hedyotis">Hedyotis</tp:taxon-name-part> <tp:taxon-name-part taxon-name-part-type="species" reg="jinghongensis">jinghongensis</tp:taxon-name-part></tp:taxon-name></italic> is only known from southern Yunnan Province, China. It grows on roadsides under secondary forests at an elevation of 700–1400 m. The main associated species are <italic><tp:taxon-name><tp:taxon-name-part taxon-name-part-type="genus" reg="Selaginella">Selaginella</tp:taxon-name-part> <tp:taxon-name-part taxon-name-part-type="species" reg="leptophylla">leptophylla</tp:taxon-name-part></tp:taxon-name></italic> Baker (<tp:taxon-name><tp:taxon-name-part taxon-name-part-type="family">Selaginellaceae</tp:taxon-name-part></tp:taxon-name>), <italic><tp:taxon-name><tp:taxon-name-part taxon-name-part-type="genus" reg="Phyllanthus">Phyllanthus</tp:taxon-name-part> <tp:taxon-name-part taxon-name-part-type="species" reg="urinaria">urinaria</tp:taxon-name-part></tp:taxon-name></italic> Linnaeus (<tp:taxon-name><tp:taxon-name-part taxon-name-part-type="family">Phyllanthaceae</tp:taxon-name-part></tp:taxon-name>), and <italic><tp:taxon-name><tp:taxon-name-part taxon-name-part-type="genus" reg="Sonerila">Sonerila</tp:taxon-name-part> <tp:taxon-name-part taxon-name-part-type="species" reg="cantonensis">cantonensis</tp:taxon-name-part></tp:taxon-name></italic> Stapf (<tp:taxon-name><tp:taxon-name-part taxon-name-part-type="family">Melastomataceae</tp:taxon-name-part></tp:taxon-name>).</p></tp:treatment-sec><tp:treatment-sec sec-type="Palynology" id="SECID0ETUBG"><title>Palynology.</title><p>The pollens of the new species are monads, isopolar, with 3- or 4-colporate apertures, the tectum is double microreticulate, with a psilate suprareticulum and a microechinate infrareticulum. The pollen size is 25.9 (23.6–28.0) × 24.8 (23.4–26.3) μm with P/E value 1.04, and the shape is spheroidal in long-styled flowers (Fig. <xref ref-type="fig" rid="F3">3A–C</xref>); the pollen size is 20.0 (17.5–20.2) × 16.9 (16.4–17.1) μm with P/E value 1.18, and the shape is subprolate in short-styled flowers (Fig. <xref ref-type="fig" rid="F3">3D–F</xref>).</p><fig id="F3" position="float" orientation="portrait"><object-id xmlns:xlink="http://www.w3.org/1999/xlink" content-type="doi" xlink:type="simple">10.3897/phytokeys.263.163043.figure3</object-id><object-id xmlns:xlink="http://www.w3.org/1999/xlink" content-type="arpha" xlink:type="simple">BA6E1642-FF21-58F3-9607-AB2E94BA336B</object-id><label>Figure 3.</label><caption><p>Micromorphology of pollen and seed of <italic><tp:taxon-name><tp:taxon-name-part taxon-name-part-type="genus" reg="Hedyotis">Hedyotis</tp:taxon-name-part> <tp:taxon-name-part taxon-name-part-type="species" reg="jinghongensis">jinghongensis</tp:taxon-name-part></tp:taxon-name></italic> under <abbrev xmlns:xlink="http://www.w3.org/1999/xlink" xlink:title="scanning electron microscope" id="ABBRID0EUVBG" xlink:type="simple">SEM</abbrev>. (A–C pollen grains from Yan-Xiong Gong G38, long-styled flower; D–F pollen grains from Ming-Deng Yuan et al. 1406, short-styled flower; G–I seeds from Xin-Xin Zhou 5469). A, D. Polar view; B, E. Equatorial view; C, F. Reticulate ornamentation of pollen grains; G–I. Ventral side, dorsal side, and ornamentation of seeds, respectively.</p></caption><graphic xmlns:xlink="http://www.w3.org/1999/xlink" xlink:href="phytokeys-263-135_article-163043__-g003.jpg" position="float" orientation="portrait" xlink:type="simple" id="oo_1423425.jpg"><uri content-type="original_file" xlink:type="simple">https://binary.pensoft.net/fig/1423425</uri></graphic></fig></tp:treatment-sec><tp:treatment-sec sec-type="material" id="SECID0E4VBG"><title>Additional specimens examined.</title><p><bold>CHINA</bold> • Yunnan: Dai Autonomous Prefecture of Xishuangbanna, Cheli County, Zhalei, under thickets, 1400 m a.s.l., Oct 1936, <italic>Qi-Wu, Wang 79170</italic> (KUN); • Jinghong City, Jinuo Town, Longpa Village, under forest, <named-content xmlns:xlink="http://www.w3.org/1999/xlink" content-type="dwc:verbatimCoordinates" xlink:type="simple"><named-content content-type="geo-json" specific-use="{&#34;type&#34;:&#34;Point&#34;,&#34;coordinates&#34;:[101.016667,22.033333]}" id="NCID0EKWBG" xlink:type="simple">22°2'N, 101°1'E</named-content></named-content>, 1250 m a.s.l., 02 Aug 1977, <italic>Guo-Da Tao 16483</italic> (HITBC, <named-content xmlns:xlink="http://www.w3.org/1999/xlink" content-type="dwc:institutional_code" xlink:title="South China Botanical Garden, Chinese Academy of Sciences" xlink:href="http://grbio.org/institution/south-china-botanical-garden" xlink:type="simple">IBSC</named-content>); • <italic>ibid.</italic>, 04 Aug 1977, <italic>Guo-Da Tao 17845</italic> (HITBC); • <italic>ibid.</italic>, <named-content xmlns:xlink="http://www.w3.org/1999/xlink" content-type="dwc:verbatimCoordinates" xlink:type="simple"><named-content content-type="geo-json" specific-use="{&#34;type&#34;:&#34;Point&#34;,&#34;coordinates&#34;:[101.666667,21.983333]}" id="NCID0E5WBG" xlink:type="simple">21°59'N, 101°40'E</named-content></named-content>, 1250 m a.s.l., 29 Jul 1977, <italic>Guo-Da Tao 17850</italic> (HITBC, KUN); • <italic>ibid.</italic>, 30 Nov. 2018, <italic>Xin-Xin Zhou 5469</italic> (<named-content xmlns:xlink="http://www.w3.org/1999/xlink" content-type="dwc:institutional_code" xlink:title="South China Botanical Garden, Chinese Academy of Sciences" xlink:href="http://grbio.org/institution/south-china-botanical-garden" xlink:type="simple">IBSC</named-content>); • <italic>ibid.</italic>, Mengyang Town, near river, <named-content xmlns:xlink="http://www.w3.org/1999/xlink" content-type="dwc:verbatimCoordinates" xlink:type="simple"><named-content content-type="geo-json" specific-use="{&#34;type&#34;:&#34;Point&#34;,&#34;coordinates&#34;:[100.883333,22.883333]}" id="NCID0ESXBG" xlink:type="simple">22°53'N, 100°53'</named-content></named-content>E, 750 m a.s.l., <italic>Guo-Da Tao 16799</italic> (HITBC); • <italic>ibid.</italic>, Guanping Village, roadside, slopes, <named-content xmlns:xlink="http://www.w3.org/1999/xlink" content-type="dwc:verbatimCoordinates" xlink:type="simple"><named-content content-type="geo-json" specific-use="{&#34;type&#34;:&#34;Point&#34;,&#34;coordinates&#34;:[100.866667,22.183333]}" id="NCID0E5XBG" xlink:type="simple">22°11'N, 100°52'E</named-content></named-content>, 800 m a.s.l., 17 Aug 1977, <italic>Guo-Da Tao 17577</italic> (KUN, <named-content xmlns:xlink="http://www.w3.org/1999/xlink" content-type="dwc:institutional_code" xlink:title="South China Botanical Garden, Chinese Academy of Sciences" xlink:href="http://grbio.org/institution/south-china-botanical-garden" xlink:type="simple">IBSC</named-content>); • <italic>ibid.</italic>, 10 Nov 2019, <italic>Ming-Deng Yuan &amp; Jiang-Ping Shu YS26</italic> (<named-content xmlns:xlink="http://www.w3.org/1999/xlink" content-type="dwc:institutional_code" xlink:title="South China Botanical Garden, Chinese Academy of Sciences" xlink:href="http://grbio.org/institution/south-china-botanical-garden" xlink:type="simple">IBSC</named-content>); • <italic>ibid.</italic>, Puwen Town, Dakaihe Village, under forest, <named-content xmlns:xlink="http://www.w3.org/1999/xlink" content-type="dwc:verbatimCoordinates" xlink:type="simple"><named-content content-type="geo-json" specific-use="{&#34;type&#34;:&#34;Point&#34;,&#34;coordinates&#34;:[101.033333,22.583333]}" id="NCID0EWYBG" xlink:type="simple">22°35'N, 101°2'E</named-content></named-content>, 14 Aug 1977, <italic>Guo-Da Tao 16898</italic> (HITBC, KUN); • <italic>ibid.</italic>, Mengla County, Mengman Town, Jingpiao Village, <named-content xmlns:xlink="http://www.w3.org/1999/xlink" content-type="dwc:verbatimCoordinates" xlink:type="simple"><named-content content-type="geo-json" specific-use="{&#34;type&#34;:&#34;Point&#34;,&#34;coordinates&#34;:[101.683333,21.616667]}" id="NCID0ECZBG" xlink:type="simple">21°37'N, 101°41'E</named-content></named-content>, <italic>Investigation Team 25230</italic> (HITBC); • <italic>ibid.</italic>, Yaoqu Town, Nazuo Village, in miscellaneous wood forest, <named-content xmlns:xlink="http://www.w3.org/1999/xlink" content-type="dwc:verbatimCoordinates" xlink:type="simple"><named-content content-type="geo-json" specific-use="{&#34;type&#34;:&#34;Point&#34;,&#34;coordinates&#34;:[101.600000,21.666667]}" id="NCID0EOZBG" xlink:type="simple">21°40'N, 101°36'E</named-content></named-content>, 700–800 m a.s.l., 23 Nov 1974, <italic>Zeng-Hong Yang 012484</italic> (HITBC, KUN); • <italic>ibid.</italic>, Puer City, Jinggu County, <named-content xmlns:xlink="http://www.w3.org/1999/xlink" content-type="dwc:verbatimCoordinates" xlink:type="simple"><named-content content-type="geo-json" specific-use="{&#34;type&#34;:&#34;Point&#34;,&#34;coordinates&#34;:[100.997464,23.402042]}" id="NCID0E1ZBG" xlink:type="simple">23°24'7.35"N, 100°59'50.87"E</named-content></named-content>, 1224 m a.s.l., 12 Sept 2020, <italic>Yan-Xiong Gong G38</italic> (<named-content xmlns:xlink="http://www.w3.org/1999/xlink" content-type="dwc:institutional_code" xlink:title="South China Botanical Garden, Chinese Academy of Sciences" xlink:href="http://grbio.org/institution/south-china-botanical-garden" xlink:type="simple">IBSC</named-content>); • <italic>ibid.</italic>, Puer County, Mohei Town, Choushui Village, <named-content xmlns:xlink="http://www.w3.org/1999/xlink" content-type="dwc:verbatimCoordinates" xlink:type="simple"><named-content content-type="geo-json" specific-use="{&#34;type&#34;:&#34;Point&#34;,&#34;coordinates&#34;:[101.166667,23.266667]}" id="NCID0EK1BG" xlink:type="simple">23°16'N, 101°10'E</named-content></named-content>, 1300 m a.s.l., 27 Aug 1990, <italic>Guo-Da Tao 46403</italic> (HITBC); • <italic>ibid.</italic>, 09 Nov 2019, <italic>Ming-Deng Yuan &amp; Jiang-Ping Shu YS5</italic> (<named-content xmlns:xlink="http://www.w3.org/1999/xlink" content-type="dwc:institutional_code" xlink:title="South China Botanical Garden, Chinese Academy of Sciences" xlink:href="http://grbio.org/institution/south-china-botanical-garden" xlink:type="simple">IBSC</named-content>); • <italic>ibid.</italic>, the road along Puer County to Jinggu County, in the dank of the valley, <named-content xmlns:xlink="http://www.w3.org/1999/xlink" content-type="dwc:verbatimCoordinates" xlink:type="simple"><named-content content-type="geo-json" specific-use="{&#34;type&#34;:&#34;Point&#34;,&#34;coordinates&#34;:[100.950000,23.350000]}" id="NCID0E51BG" xlink:type="simple">23°21'N, 100°57'E</named-content></named-content>, 950 m a.s.l., <italic>Hong Wang 4805</italic> (HITBC).</p></tp:treatment-sec><tp:treatment-sec sec-type="conservation status" id="SECID0EF2BG"><title>Conservation status.</title><p>So far, four subpopulations with more than 500 mature individuals have been found in the field (<abbrev xmlns:xlink="http://www.w3.org/1999/xlink" xlink:title="area of occupancy" id="ABBRID0EL2BG" xlink:type="simple">AOO</abbrev> 40 km<sup>2</sup>, <abbrev xmlns:xlink="http://www.w3.org/1999/xlink" xlink:title="extent of occurrence" id="ABBRID0ER2BG" xlink:type="simple">EOO</abbrev> 8500 km<sup>2</sup>). According to the criteria D1 of the IUCN Red List Categories and Criteria (<xref ref-type="bibr" rid="B11">IUCN 2024</xref>), the species can be assessed as “Vulnerable”. However, many other subpopulations of this species may be found nearby in southern Yunnan or northern Laos. Considering that this species has no economic uses, we recommend evaluating it as Least Concern (<abbrev xmlns:xlink="http://www.w3.org/1999/xlink" xlink:title="Least Concern" id="ABBRID0E22BG" xlink:type="simple">LC</abbrev>).</p></tp:treatment-sec><ref-list><ref id="B15"><mixed-citation xmlns:xlink="http://www.w3.org/1999/xlink" xlink:type="simple"><person-group><name name-style="western"><surname>Ko</surname><given-names>WC</given-names></name></person-group> (<year>1974</year>) <article-title><italic><tp:taxon-name><tp:taxon-name-part taxon-name-part-type="genus">Hedyotis</tp:taxon-name-part></tp:taxon-name></italic> L.</article-title> In: <person-group><name name-style="western"><surname>Guangdong Institute of Botany</surname><given-names/></name></person-group> (<role>Ed.</role>) <issue-title>Flora Hainanica (vol.</issue-title><source>3). Science Press, Beijing</source>, <fpage>296</fpage>–<lpage>301</lpage>.</mixed-citation></ref><ref id="B11"><mixed-citation xmlns:xlink="http://www.w3.org/1999/xlink" xlink:type="simple">IUCN (<year>2024</year>) Guidelines for Using the IUCN Red List Categories and Criteria. Version 16. Prepared by the Standards and Petitions. <ext-link xlink:href="https://www.iucnredlist.org/documents/RedListGuidelines.pdf" ext-link-type="uri" xlink:type="simple">https://www.iucnredlist.org/documents/RedListGuidelines.pdf</ext-link></mixed-citation></ref></ref-list></tp:taxon-treatment>
