# Supplementary material for: ﻿Two new species of Hedyotis L. (Rubiaceae) from Yunnan and Guangxi, China
Source: PhytoKeys. 2025 Sep 24;263:135–49. doi: 10.3897/phytokeys.263.163043 (PMC12489492; doi:10.3897/phytokeys.263.163043)
Supplement: XML Treatment for Hedyotis austroguangxiensis [file phytokeys.263.163043-treatment2.xml]

<!DOCTYPE tp:taxon-treatment
  PUBLIC "-//TaxonX//DTD Taxonomic Treatment Publishing DTD v0 20100105//EN" "tax-treatment-NSO.dtd">
<tp:taxon-treatment xmlns:tp="http://www.plazi.org/taxpub"><tp:treatment-meta><kwd-group><label>Taxon classification</label><kwd>
                <named-content content-type="kingdom">Plantae</named-content>
              </kwd><kwd>
                <named-content content-type="order">Gentianales</named-content>
              </kwd><kwd>
                <named-content content-type="family">Rubiaceae</named-content>
              </kwd></kwd-group><mixed-citation publication-type="journal"><person-group><name><surname>Xu</surname><given-names>Yi-Da</given-names></name><name><surname>Yuan</surname><given-names>Ming-Deng</given-names></name><name><surname>Wang</surname><given-names>Rui-Jiang</given-names></name></person-group><article-title>﻿Two new species of <italic><tp:taxon-name><tp:taxon-name-part taxon-name-part-type="genus" reg="Hedyotis">Hedyotis</tp:taxon-name-part></tp:taxon-name></italic> L. (<tp:taxon-name><tp:taxon-name-part taxon-name-part-type="family">Rubiaceae</tp:taxon-name-part></tp:taxon-name>) from Yunnan and Guangxi, China</article-title><source>PhytoKeys</source><day>24</day><month>09</month><year>2025</year><volume>263</volume><fpage>135</fpage><lpage>149</lpage><pub-id pub-id-type="doi">10.3897/phytokeys.263.163043</pub-id></mixed-citation></tp:treatment-meta><tp:nomenclature><label>﻿2.</label><tp:taxon-name><object-id xmlns:xlink="http://www.w3.org/1999/xlink" content-type="arpha" xlink:type="simple">309E7C6F-C755-5525-A896-C31DA8ACA26B</object-id>
              <tp:taxon-name-part taxon-name-part-type="genus" reg="Hedyotis">Hedyotis</tp:taxon-name-part>
              <tp:taxon-name-part taxon-name-part-type="species" reg="austroguangxiensis">austroguangxiensis</tp:taxon-name-part>
              <object-id xmlns:xlink="http://www.w3.org/1999/xlink" content-type="ipni" xlink:type="simple">urn:lsid:ipni.org:names:77369659-1</object-id>
            </tp:taxon-name><tp:taxon-authority>M.D.Yuan &amp; R.J.Wang</tp:taxon-authority><tp:taxon-status xmlns:xlink="http://www.w3.org/1999/xlink" xlink:type="simple">sp. nov.</tp:taxon-status><xref ref-type="fig" rid="F4">Figs 4</xref><xref ref-type="fig" rid="F5">, 5</xref></tp:nomenclature><tp:treatment-sec sec-type="material" id="SECID0ER4BG"><title>Type.</title><p>CHINA • Guangxi: Chongzuo City, Ningming County, Tongmian Town, roadside, <named-content xmlns:xlink="http://www.w3.org/1999/xlink" content-type="dwc:verbatimCoordinates" xlink:type="simple"><named-content content-type="geo-json" specific-use="{&#34;type&#34;:&#34;Point&#34;,&#34;coordinates&#34;:[107.521562,21.711643]}" id="NCID0E14BG" xlink:type="simple">21.711643, 107.521562</named-content></named-content>, ca. 830 m a.s.l., flowering, long-styled flower, 24 April 2021, <italic>Ming-Deng Yuan &amp; Yi-Da Xu YS430</italic> (holotype: <named-content xmlns:xlink="http://www.w3.org/1999/xlink" content-type="dwc:institutional_code" xlink:title="South China Botanical Garden, Chinese Academy of Sciences" xlink:href="http://grbio.org/institution/south-china-botanical-garden" xlink:type="simple">IBSC</named-content> [0868775]); isotype: <named-content xmlns:xlink="http://www.w3.org/1999/xlink" content-type="dwc:institutional_code" xlink:title="South China Botanical Garden, Chinese Academy of Sciences" xlink:href="http://grbio.org/institution/south-china-botanical-garden" xlink:type="simple">IBSC</named-content> [0868776]).</p><fig id="F4" position="float" orientation="portrait"><object-id xmlns:xlink="http://www.w3.org/1999/xlink" content-type="doi" xlink:type="simple">10.3897/phytokeys.263.163043.figure4</object-id><object-id xmlns:xlink="http://www.w3.org/1999/xlink" content-type="arpha" xlink:type="simple">C8B4865B-B6BA-5DF0-99A0-1A619A89CC60</object-id><label>Figure 4.</label><caption><p><italic><tp:taxon-name><tp:taxon-name-part taxon-name-part-type="genus" reg="Hedyotis">Hedyotis</tp:taxon-name-part> <tp:taxon-name-part taxon-name-part-type="species" reg="austroguangxiensis">austroguangxiensis</tp:taxon-name-part></tp:taxon-name></italic>. (A–D, G–I from Ming-Deng Yuan &amp; Yi-Da Xu YS431; E, F from Ming-Deng Yuan &amp; Yi-Da Xu YS430; J–L from Ming-Deng Yuan et al. YS340). A. Habit; B. Leaf blades; C. Stipule; D. Transverse section of stem; E, F. Long-styled flower; G, H. Short-styled flower; I. Inflorescence; J. Infructescence; K. Dehisced capsules; L. Seeds.</p></caption><graphic xmlns:xlink="http://www.w3.org/1999/xlink" xlink:href="phytokeys-263-135_article-163043__-g004.jpg" position="float" orientation="portrait" xlink:type="simple" id="oo_1423426.jpg"><uri content-type="original_file" xlink:type="simple">https://binary.pensoft.net/fig/1423426</uri></graphic></fig></tp:treatment-sec><tp:treatment-sec sec-type="diagnosis" id="SECID0EB6BG"><title>Diagnosis.</title><p><italic><tp:taxon-name><tp:taxon-name-part taxon-name-part-type="genus" reg="Hedyotis">Hedyotis</tp:taxon-name-part> <tp:taxon-name-part taxon-name-part-type="species" reg="austroguangxiensis">austroguangxiensis</tp:taxon-name-part></tp:taxon-name></italic> is similar to <italic><tp:taxon-name><tp:taxon-name-part taxon-name-part-type="genus" reg="Hedyotis">H.</tp:taxon-name-part> <tp:taxon-name-part taxon-name-part-type="species" reg="taishanensis">taishanensis</tp:taxon-name-part></tp:taxon-name></italic> G.T. Wang (<xref ref-type="bibr" rid="B27">Wang et al. 2018</xref>) and <italic><tp:taxon-name><tp:taxon-name-part taxon-name-part-type="genus" reg="Hedyotis">H.</tp:taxon-name-part> <tp:taxon-name-part taxon-name-part-type="species" reg="shenzhenensis">shenzhenensis</tp:taxon-name-part></tp:taxon-name></italic> Tao <xref ref-type="bibr" rid="B2">Chen (2007)</xref> in having shortened internodes at the base and terminal, compound-cymose inflorescences. But it can be differed from <italic><tp:taxon-name><tp:taxon-name-part taxon-name-part-type="genus" reg="Hedyotis">H.</tp:taxon-name-part> <tp:taxon-name-part taxon-name-part-type="species" reg="taishanensis">taishanensis</tp:taxon-name-part></tp:taxon-name></italic> by its terete stem and inflorescence rachis, obovate to ovate or oblong leaves, 3–6 secondary veins on each side, and longer corolla tubes; it differs from <italic><tp:taxon-name><tp:taxon-name-part taxon-name-part-type="genus" reg="Hedyotis">H.</tp:taxon-name-part> <tp:taxon-name-part taxon-name-part-type="species" reg="shenzhenensis">shenzhenensis</tp:taxon-name-part></tp:taxon-name></italic> by its terete stems and inflorescence axes, smaller leaves, and longer corolla tubes (Table <xref ref-type="table" rid="T3">3</xref>).</p><table-wrap id="T3" position="float" orientation="portrait"><label>Table 3.</label><caption><p>Morphological comparison among <italic><tp:taxon-name><tp:taxon-name-part taxon-name-part-type="genus" reg="Hedyotis">Hedyotis</tp:taxon-name-part> <tp:taxon-name-part taxon-name-part-type="species" reg="austroguangxiensis">austroguangxiensis</tp:taxon-name-part></tp:taxon-name></italic>, <italic><tp:taxon-name><tp:taxon-name-part taxon-name-part-type="genus" reg="Hedyotis">H.</tp:taxon-name-part> <tp:taxon-name-part taxon-name-part-type="species" reg="taishanensis">taishanensis</tp:taxon-name-part></tp:taxon-name></italic>, and <italic><tp:taxon-name><tp:taxon-name-part taxon-name-part-type="genus" reg="Hedyotis">H.</tp:taxon-name-part> <tp:taxon-name-part taxon-name-part-type="species" reg="shenzhenensis">shenzhenensis</tp:taxon-name-part></tp:taxon-name></italic>.</p></caption><table id="TID0EXEBI" rules="all"><tbody><tr><th rowspan="1" colspan="1">Characters</th><th rowspan="1" colspan="1">
                      <italic>
                        <tp:taxon-name><tp:taxon-name-part taxon-name-part-type="genus" reg="Hedyotis">H.</tp:taxon-name-part> <tp:taxon-name-part taxon-name-part-type="species" reg="austroguangxiensis">austroguangxiensis</tp:taxon-name-part></tp:taxon-name>
                      </italic>
                    </th><th rowspan="1" colspan="1">
                      <italic>
                        <tp:taxon-name><tp:taxon-name-part taxon-name-part-type="genus" reg="Hedyotis">H.</tp:taxon-name-part> <tp:taxon-name-part taxon-name-part-type="species" reg="taishanensis">taishanensis</tp:taxon-name-part></tp:taxon-name>
                      </italic>
                    </th><th rowspan="1" colspan="1">
                      <italic>
                        <tp:taxon-name><tp:taxon-name-part taxon-name-part-type="genus" reg="Hedyotis">H.</tp:taxon-name-part> <tp:taxon-name-part taxon-name-part-type="species" reg="shenzhenensis">shenzhenensis</tp:taxon-name-part></tp:taxon-name>
                      </italic>
                    </th></tr><tr><td rowspan="1" colspan="1">Stem</td><td rowspan="1" colspan="1">terete</td><td rowspan="1" colspan="1">tetragonal</td><td rowspan="1" colspan="1">tetragonal</td></tr><tr><td rowspan="1" colspan="1">Leaf size (cm)</td><td rowspan="1" colspan="1">2.5–15 × 1.5–7.0</td><td rowspan="1" colspan="1">6.7–17.9 × 1.9–3.8</td><td rowspan="1" colspan="1">8.5–15 × 5.0–9.0</td></tr><tr><td rowspan="1" colspan="1">Leaf shape</td><td rowspan="1" colspan="1">ovate to oblong</td><td rowspan="1" colspan="1">lanceolate to ovate-lanceolate</td><td rowspan="1" colspan="1">elliptic, elliptic-oblong, or obovate</td></tr><tr><td rowspan="1" colspan="1">Secondary veins</td><td rowspan="1" colspan="1">4–6 on each side</td><td rowspan="1" colspan="1">6–7 on each side</td><td rowspan="1" colspan="1">4–6 on each side</td></tr><tr><td rowspan="1" colspan="1">Stipule</td><td rowspan="1" colspan="1">broadly triangular, glabrous</td><td rowspan="1" colspan="1">broadly triangular, pubescent</td><td rowspan="1" colspan="1">triangular, pubescent</td></tr><tr><td rowspan="1" colspan="1">Inflorescence rachis</td><td rowspan="1" colspan="1">terete</td><td rowspan="1" colspan="1">tetragonal and sulcate</td><td rowspan="1" colspan="1">tetragonal and sulcate</td></tr><tr><td rowspan="1" colspan="1">Length of Corolla tube (mm)</td><td rowspan="1" colspan="1">4.2–5.2</td><td rowspan="1" colspan="1">2.0–3.2</td><td rowspan="1" colspan="1">ca. 3.0</td></tr></tbody></table></table-wrap></tp:treatment-sec><tp:treatment-sec sec-type="description" id="SECID0EFHAI"><title>Description.</title><p>Perennial herbs, erect, 20–50 cm tall. <bold><italic>Stem</italic></bold> terete, glabrous, internodes 0.5–5.0 cm long at the base and 5.0–13.0 cm long toward top. <bold><italic>Leaves</italic></bold> opposite, sessile, blade 2.5–15.0 × 1.5–7.0 cm, ovate to oblong, apex acuminate or obtuse, base broadly cuneate to rounded, blade coriaceous, dark green adaxially and grayish green abaxially, glabrous on both sides; midrib concave adaxially and prominent abaxially; secondary veins 4–6 on each side, inconspicuous on both sides. <bold><italic>Stipules</italic></bold> interpetiolar, 1.5–2.5 mm long, broadly ovate or triangular, apex acuminate, margin toothed with tipped colleters, glabrous or sometimes fimbriate. <bold><italic>Inflorescences</italic></bold> terminal, compound-cymose; rachis terete; peduncles 6.0–15.0 cm long; bracts ovate-lanceolate to lanceolate, 0.5–3.0 cm long; bracteoles lanceolate, 1.0–1.5 mm long. <bold><italic>Flowers</italic></bold> heterostylous, subsessile, pedicels 0–0.5 mm long. <bold><italic>Hypanthium</italic></bold> ca. 1.0 mm long, obconic-campanulate, glabrous; sepals 4, ca. 1 mm long, triangular, glabrous. <bold><italic>Corolla</italic></bold> white or purplish on the margin of corolla lobes, infundibuliform, tube 4.2–5.2 mm long, glabrous abaxially, densely pubescent at throat; lobes 4, ca. 3.0 mm long, ovate. Stigma bilobed, ca. 1.0 mm, clavate. Ovary 2-celled, ovules numerous on axile placentas. Stamens 4, anthers oblong, ca. 1.0 mm long, oblong-lanceolate. <bold><italic>Long-styled flower</italic></bold>: stamens included, adnate to the middle part of corolla tube; filaments ca. 1.0 mm long; styles exserted, ca. 6.0 mm long. <bold><italic>Short-styled flower</italic></bold>: stamens exserted, adnate to throat of corolla tube; filaments ca. 2.0 mm long; styles included, ca. 3.0 mm long. <bold><italic>Fruits</italic></bold> capsular, ca. 2.0 mm in diameter, subglobose or oblate globose, dehiscent at apex and then septicidally along the ventral suture. <bold><italic>Seeds</italic></bold> 0.5–0.7 mm long, numerous, angular, testa black, reticulate.</p></tp:treatment-sec><tp:treatment-sec sec-type="phenology" id="SECID0EMIAI"><title>Phenology.</title><p>Flowering occurs from March to June, and fruiting from July to January of the following year.</p></tp:treatment-sec><tp:treatment-sec sec-type="etymology" id="SECID0ERIAI"><title>Etymology.</title><p>The specific epithet refers to the fact that the species is growing in the south of the Guangxi Zhuang Autonomous Region. Its Chinese name is “桂南耳草” (Guì Nán Ěr Cǎo).</p></tp:treatment-sec><tp:treatment-sec sec-type="distribution" id="SECID0EWIAI"><title>Distribution and habitat.</title><p>Up to now, <italic><tp:taxon-name><tp:taxon-name-part taxon-name-part-type="genus" reg="Hedyotis">Hedyotis</tp:taxon-name-part> <tp:taxon-name-part taxon-name-part-type="species" reg="austroguangxiensis">austroguangxiensis</tp:taxon-name-part></tp:taxon-name></italic> is known from Chongzuo City and Fangchenggang City of the Guangxi Zhuang Autonomous Region; it grows mainly on roadsides or wet rocks under secondary forests at an elevation of 800–1100 m. Main associated species are <italic><tp:taxon-name><tp:taxon-name-part taxon-name-part-type="genus" reg="Selaginella">Selaginella</tp:taxon-name-part> <tp:taxon-name-part taxon-name-part-type="species" reg="doederleinii">doederleinii</tp:taxon-name-part></tp:taxon-name></italic> Hieron. (<tp:taxon-name><tp:taxon-name-part taxon-name-part-type="family">Selaginellaceae</tp:taxon-name-part></tp:taxon-name>) and <italic><tp:taxon-name><tp:taxon-name-part taxon-name-part-type="genus" reg="Blechnopsis">Blechnopsis</tp:taxon-name-part> <tp:taxon-name-part taxon-name-part-type="species" reg="orientalis">orientalis</tp:taxon-name-part></tp:taxon-name></italic> (L.) C.Presl (<tp:taxon-name><tp:taxon-name-part taxon-name-part-type="family">Blechnaceae</tp:taxon-name-part></tp:taxon-name>).</p></tp:treatment-sec><tp:treatment-sec sec-type="Palynology" id="SECID0EHKAI"><title>Palynology.</title><p>The pollens of the new species are monads, isopolar and spheroidal, with 3-colporate apertures, the tectum is double microreticulate, with a psilate suprareticulum and a microechinate infrareticulum. The pollen size is 21.7 (20.2–22.7) × 20.6 (19.5–21.4) μm with P/E value of 1.05 in long-styled flower (Fig. <xref ref-type="fig" rid="F5">5A–C</xref>) and 23.3 (21.1–24.3) × 22.5 (21.3–24.1) μm with P/E value of 1.04 in short-styled flower (Fig. <xref ref-type="fig" rid="F5">5D–F</xref>).</p><fig id="F5" position="float" orientation="portrait"><object-id xmlns:xlink="http://www.w3.org/1999/xlink" content-type="doi" xlink:type="simple">10.3897/phytokeys.263.163043.figure5</object-id><object-id xmlns:xlink="http://www.w3.org/1999/xlink" content-type="arpha" xlink:type="simple">8B0C93B9-386A-5A15-ACE2-E77FF3398931</object-id><label>Figure 5.</label><caption><p>Micromorphology of pollen and seed of <italic><tp:taxon-name><tp:taxon-name-part taxon-name-part-type="genus" reg="Hedyotis">Hedyotis</tp:taxon-name-part> <tp:taxon-name-part taxon-name-part-type="species" reg="austroguangxiensis">austroguangxiensis</tp:taxon-name-part></tp:taxon-name></italic> under <abbrev xmlns:xlink="http://www.w3.org/1999/xlink" xlink:title="scanning electron microscope" id="ABBRID0EILAI" xlink:type="simple">SEM</abbrev>. (A–C pollen grains from Ming-Deng Yuan &amp; Yi-Da Xu YS430, long-styled flower; D–F pollen grains from Ming-Deng Yuan &amp; Yi-Da Xu YS431, short-styled flower; G–I seeds from Ming-Deng Yuan et al. YS340). A, D. Polar view; B, E. Equatorial view; C, F. Reticulate ornamentation of pollen grains; G–I. Ventral side, dorsal side, and ornamentation of seeds, respectively.</p></caption><graphic xmlns:xlink="http://www.w3.org/1999/xlink" xlink:href="phytokeys-263-135_article-163043__-g005.jpg" position="float" orientation="portrait" xlink:type="simple" id="oo_1423427.jpg"><uri content-type="original_file" xlink:type="simple">https://binary.pensoft.net/fig/1423427</uri></graphic></fig></tp:treatment-sec><tp:treatment-sec sec-type="material" id="SECID0ERLAI"><title>Additional specimens examined.</title><p><bold>CHINA</bold> • Guangxi Zhuang Autonomous Region: Chongzuo City, Ningming County, 28 Oct 2020, <named-content xmlns:xlink="http://www.w3.org/1999/xlink" content-type="dwc:verbatimCoordinates" xlink:type="simple"><named-content content-type="geo-json" specific-use="{&#34;type&#34;:&#34;Point&#34;,&#34;coordinates&#34;:[107.485894,21.672910]}" id="NCID0E3LAI" xlink:type="simple">21°40'22.476"N, 107°29'09.218"E</named-content></named-content>, 1066.52 m a.s.l., <italic>Ming-Deng Yuan &amp; Yi-Da Xu YS391</italic> (<named-content xmlns:xlink="http://www.w3.org/1999/xlink" content-type="dwc:institutional_code" xlink:title="South China Botanical Garden, Chinese Academy of Sciences" xlink:href="http://grbio.org/institution/south-china-botanical-garden" xlink:type="simple">IBSC</named-content>); • <italic>ibid.</italic>, Aidian Town, Luxu Village, Gongmu Mountain, 14 Mar 2010, <italic>Yu-De Peng, Ying-Feng Huang, Cui-Hong Lu 21786</italic> (GXMG); • <italic>ibid.</italic>, Tongmian Town, Kunan Village, Liangling, <named-content xmlns:xlink="http://www.w3.org/1999/xlink" content-type="dwc:verbatimCoordinates" xlink:type="simple"><named-content content-type="geo-json" specific-use="{&#34;type&#34;:&#34;Point&#34;,&#34;coordinates&#34;:[107.523397,21.709378]}" id="NCID0EQMAI" xlink:type="simple">21°42'33.76"N, 107°31'24.23"E</named-content></named-content>, 951 m a.s.l., 28 May 2013, <italic>Dong-Xin Nong, Hai-Feng Ceng, Wei Liu 451422130528052LY</italic> (GXMG); • <italic>ibid.</italic>, 7 Jan 2020, <italic>Ming-Deng Yuan et al. YS99</italic> (<named-content xmlns:xlink="http://www.w3.org/1999/xlink" content-type="dwc:institutional_code" xlink:title="South China Botanical Garden, Chinese Academy of Sciences" xlink:href="http://grbio.org/institution/south-china-botanical-garden" xlink:type="simple">IBSC</named-content>); • <italic>ibid.</italic>, 14 Jun 2020, <italic>Ming-Deng Yuan, Guo-Bin Jiang YS340</italic> (<named-content xmlns:xlink="http://www.w3.org/1999/xlink" content-type="dwc:institutional_code" xlink:title="South China Botanical Garden, Chinese Academy of Sciences" xlink:href="http://grbio.org/institution/south-china-botanical-garden" xlink:type="simple">IBSC</named-content>); • <italic>ibid.</italic>, short-styled flower, 24 Apr 2021, <italic>Ming-Deng Yuan &amp; Yi-Da Xu YS431</italic> (<named-content xmlns:xlink="http://www.w3.org/1999/xlink" content-type="dwc:institutional_code" xlink:title="South China Botanical Garden, Chinese Academy of Sciences" xlink:href="http://grbio.org/institution/south-china-botanical-garden" xlink:type="simple">IBSC</named-content>); • Fangchenggang City, Fangcheng District, under thick forest, on the hill, 23 Mar 2010, <italic>Shiwandashan Collection Team 2189</italic> (IBK).</p></tp:treatment-sec><tp:treatment-sec sec-type="conservation status" id="SECID0ERNAI"><title>Conservation status.</title><p>So far, the subpopulations of <italic><tp:taxon-name><tp:taxon-name-part taxon-name-part-type="genus" reg="Hedyotis">Hedyotis</tp:taxon-name-part> <tp:taxon-name-part taxon-name-part-type="species" reg="austroguangxiensis">austroguangxiensis</tp:taxon-name-part></tp:taxon-name></italic> exceed 4 based on the information from specimens and our field expedition, and more than 600 mature individuals have been found in the field (<abbrev xmlns:xlink="http://www.w3.org/1999/xlink" xlink:title="area of occupancy" id="ABBRID0ECOAI" xlink:type="simple">AOO</abbrev> 16 km<sup>2</sup>, <abbrev xmlns:xlink="http://www.w3.org/1999/xlink" xlink:title="extent of occurrence" id="ABBRID0EIOAI" xlink:type="simple">EOO</abbrev> 91 km<sup>2</sup>). According to the criteria D1 of the IUCN Red List Categories and Criteria (<xref ref-type="bibr" rid="B11">IUCN 2024</xref>), the species can be assessed as “Vulnerable”. However, this species is widely distributed and may also be found in neighboring countries like Vietnam and Laos. In addition, it has not found any medicinal and ornamental values yet. We thus recommend evaluating it as Least Concern (<abbrev xmlns:xlink="http://www.w3.org/1999/xlink" xlink:title="Least Concern" id="ABBRID0ESOAI" xlink:type="simple">LC</abbrev>).</p></tp:treatment-sec><ref-list><ref id="B27"><mixed-citation xmlns:xlink="http://www.w3.org/1999/xlink" xlink:type="simple"><person-group><name name-style="western"><surname>Wang</surname><given-names>GT</given-names></name><name name-style="western"><surname>Zhang</surname><given-names>Y</given-names></name><name name-style="western"><surname>Liang</surname><given-names>D</given-names></name><name name-style="western"><surname>Chen</surname><given-names>YQ</given-names></name><name name-style="western"><surname>Wang</surname><given-names>RJ</given-names></name></person-group> (<year>2018</year>) <article-title><italic><tp:taxon-name><tp:taxon-name-part taxon-name-part-type="genus">Hedyotis</tp:taxon-name-part> <tp:taxon-name-part taxon-name-part-type="species">taishanensis</tp:taxon-name-part></tp:taxon-name></italic> (<tp:taxon-name><tp:taxon-name-part taxon-name-part-type="family">Rubiaceae</tp:taxon-name-part></tp:taxon-name>): A new species from Guangdong, China.</article-title><source>Phytotaxa</source><volume>367</volume>(<issue>1</issue>): <fpage>38</fpage>–<lpage>44</lpage>. <ext-link xlink:href="10.11646/phytotaxa.367.1.4" ext-link-type="doi" xlink:type="simple">https://doi.org/10.11646/phytotaxa.367.1.4</ext-link></mixed-citation></ref><ref id="B2"><mixed-citation xmlns:xlink="http://www.w3.org/1999/xlink" xlink:type="simple"><person-group><name name-style="western"><surname>Chen</surname><given-names>T</given-names></name></person-group> (<year>2007</year>) <article-title>A new species in the genus <italic><tp:taxon-name><tp:taxon-name-part taxon-name-part-type="genus">Hedyotis</tp:taxon-name-part></tp:taxon-name></italic> (<tp:taxon-name><tp:taxon-name-part taxon-name-part-type="family">Rubiaceae</tp:taxon-name-part></tp:taxon-name>) from south China.</article-title><source>Edinburgh Journal of Botany</source><volume>64</volume>(<issue>3</issue>): <fpage>331</fpage>–<lpage>334</lpage>. <ext-link xlink:href="10.1017/S0960428607004805" ext-link-type="doi" xlink:type="simple">https://doi.org/10.1017/S0960428607004805</ext-link></mixed-citation></ref><ref id="B11"><mixed-citation xmlns:xlink="http://www.w3.org/1999/xlink" xlink:type="simple">IUCN (<year>2024</year>) Guidelines for Using the IUCN Red List Categories and Criteria. Version 16. Prepared by the Standards and Petitions. <ext-link xlink:href="https://www.iucnredlist.org/documents/RedListGuidelines.pdf" ext-link-type="uri" xlink:type="simple">https://www.iucnredlist.org/documents/RedListGuidelines.pdf</ext-link></mixed-citation></ref></ref-list></tp:taxon-treatment>
